# Supplementary material for: Development of a Ready-to-Use-Type RNA Vaccine Carrier Based on an Intracellular Environment-Responsive Lipid-like Material with Immune-Activating Vitamin E Scaffolds
Source: Pharmaceutics. 2023 Nov 29;15(12):2702. doi: 10.3390/pharmaceutics15122702 (PMC10747879; doi:10.3390/pharmaceutics15122702)
Supplement: Supplementary file 1 [file pharmaceutics-15-02702-s001.zip]

Archive with 1 entries (1 files):
- pharmaceutics-2694644-supplementary.pdf
